# Supplementary material for: Morphological Characteristics and Expression Patterns of CmCYC2c of Different Flower Shapes in Chrysanthemum morifolium
Source: Plants (Basel). 2023 Oct 30;12(21):3728. doi: 10.3390/plants12213728 (PMC10647454; doi:10.3390/plants12213728)
Supplement: Supplementary file 1 [file plants-12-03728-s001.zip]

Archive with 2 entries (2 files):
- supplementary Figures-10.6.pptx
- table S1.docx
